# Supplementary material for: Conserved Molecular Signatures in the Spike, Nucleocapsid, and Polymerase Proteins Specific for the Genus Betacoronavirus and Its Different Subgenera
Source: Genes (Basel). 2022 Feb 25;13(3):423. doi: 10.3390/genes13030423 (PMC8949385; doi:10.3390/genes13030423)
Supplement: Supplementary file 1 [file genes-13-00423-s001.zip]

Archive with 1 entries (1 files):
- genes-1605870-supplementary.pdf
